# Supplementary material for: Rate-and-state friction explains glacier surge propagation
Source: Nat Commun. 2019 Jun 27;10:2823. doi: 10.1038/s41467-019-10506-4 (PMC6597537; doi:10.1038/s41467-019-10506-4)
Supplement: Supplementary file 2 — Source Data [file 41467_2019_10506_MOESM2_ESM.zip]

Archive with 3 entries (3 files):
- 192101_2_data_set_3729404_pq88zf.sif
- 192101_2_author_meta_data_3729062_pq1qpl.txt
- 192101_2_data_set_3729403_pqffzf.f90
