# Supplementary material for: Rate-and-state friction explains glacier surge propagation
Source: Nat Commun. 2019 Jun 27;10:2823. doi: 10.1038/s41467-019-10506-4 (PMC6597537; doi:10.1038/s41467-019-10506-4)
Supplement: Supplementary file 2 — Source Data [file 41467_2019_10506_MOESM2_ESM.zip › 192101_2_data_set_3729404_pq88zf.sif]

!===================================================================================================
!== Glacier surge propagation with rate and state friction law =====================================
!== Kjetil Thøgersen, Adrien Gilbert, Thomas Vikhamar Schuler, Anders Malthe-Sørenssen =============
!== 2018 ===========================================================================================
!===================================================================================================

check keywords warn
echo on

$Step = "variegatedGlacier_"
$second2year=1/3600/24/365

!Friction parameters
$q  = 2.0
$n = 3.0
$tc = 3.17097919838e+12
$dc = 1.0
$G = 3000.0
$vs = 31536000000.0
$rho = 915.0/(1.0e6/second2year^2)
$gravity = -9.81/second2year^2
$width = 1500.0
$etai = 1.0/(2*15.0)^(1.0/n)
$Kspring = etai*(n+1)^(1.0/n)/(rho*width^(1+1.0/n))

!Glacier geometry
$Thickness = 200.0
$Length = 25000.0

Header
  Mesh DB "." "results"
End

Constants
	Gas Constant = Real 8.314
End

$ function patch(x,x1,x2){_patch = (0.5-0.5*tanh((x-x2)/100))*((0.5*tanh((x-x1)/100)+0.5));}
$ function step(x,x0){_step = (0.5-1/pi*atan((x-x0)/100))}
$ function topGeometry(x){_topGeometry = -3.6e-6*x^2+0.066*x+61.5+bottomGeometry(x)}
$ function bottomGeometry(x){_bottomGeometry = 2000*exp(-x/6700)}

!===================================================================================================
!== Simulation =====================================================================================
!===================================================================================================

Simulation
  Coordinate System  =  Cartesian 2D 
  Simulation Type = Transient
  Timestepping Method = BDF
  BDF Order = 1
  Timestep Intervals(3) = 1 99 7300
  Timestep Sizes(3) = 0.1 0.1 0.0027397260274
  Output Intervals(3) = 1 1 1
  Adaptive Timestepping = Logical True
  Adaptive Max Timestep = Real 1.0
  Adaptive Min Timestep = Real $second2year*60
  Adaptive Time Error = Real 1e-2
  Adaptive Keep Smallest = 3
  Output File = "$Step".result"
  Post File = "$Step".vtu"
  max output level = 3
End

!===================================================================================================
!== Bodies =========================================================================================
!===================================================================================================

Body 1 !The ice 
  Equation = 1
  Body Force = 1
  Material = 1
  Initial Condition = 1
End

Body 2 !The top surface of the glacier
  Name = "surface"
  Equation = 2
  Material = 1
  Body Force = 2
  Initial Condition = 2
End

!===================================================================================================
!== Initial conditions =============================================================================
!===================================================================================================

Initial Condition 1 !Ice initial condition
  Pressure = Real 0.0
  Velocity 1 = Real 0.0                          
  Velocity 2 = Real 0.0 
  Stress 1 = Variable Coordinate 1                !initialize with hydrostatic stress (<0) Convention xx, yy, xy, yx
      Real MATC "-9.81*915.0*Thickness*1e-6"
  Stress 2 = Variable Coordinate 1
      Real MATC "-9.81*915.0*Thickness*1e-6"
  Stress 3 = Real 0.0
  Stress 4 = Real 0.0  
  Theta = real 1.0
  Theta_dagger = real 1.0
End

Initial Condition 2 !Glacier top geometry
  Zs Top = Variable Coordinate 1
    Real MATC "step(tx,19000)*topGeometry(tx)+(1-step(tx,19000))*(bottomGeometry(tx)+5)"
End

!===================================================================================================
!== Body forces ====================================================================================
!===================================================================================================

Body Force 1
  Flow BodyForce 1 = Variable Coordinate 1
       Real Procedure "ElmerIceUSF" "LateralFriction_x"
  Flow BodyForce 2 = Variable Coordinate 2
       Real Procedure "ElmerIceUSF" "LateralFriction_y"

  Lateral Friction Gravity 1 = Real 0.0
  Lateral Friction Coefficient = Real $Kspring
  Lateral Friction Gravity 2 = Real $gravity
  Lateral Friction Exponent = Real $1.0/n
  Flow Solver Name = String Flow Solution
End

Body Force 2
  Zs top Accumulation flux 1 = real 0.0
  Zs top Accumulation flux 2 = variable coordinate 2, Time
	Real MATC "if(tx(1)>10.0) {10/1000*(tx(0)-1000)} else {0.0}"
End

!===================================================================================================
!== Materials ======================================================================================
!===================================================================================================
Material 1
  Density = Real 9.150149e-19  ! MPa - a - m (910kg/m3) 
  Viscosity Model = String "Glen"
  Viscosity = Real 1.0
  Glen Exponent = Real 3.0
  Critical Shear Rate = Real 1.0e-10
  Rate Factor 1 = Real 1.258e13                         ! Rate factors (Paterson value in MPa^-3a^-1)
  Rate Factor 2 = Real 6.046e28                         ! these are in SI units - no problem, as long as the gas constant also is 
  Activation Energy 1 = Real 60e3
  Activation Energy 2 = Real 139e3  
  Glen Enhancement Factor = Real 1.0
  Limit Temperature = Real -10.0
  Constant Temperature = Real -10.0
  Cauchy = Logical True
  Shear Modulus = Real 3.0e3
  Min Zs top = Variable Coordinate 1
      Real MATC "bottomGeometry(tx) + 1.0"
 End
 
!===================================================================================================
!== Solvers ========================================================================================
!===================================================================================================

Solver 1
   Exec Solver = "Before Simulation"
   Equation = "MapCoordinate_ini"
   Procedure = "StructuredMeshMapper" "StructuredMeshMapper"
   Active Coordinate = Integer 2
   Dot Product Tolerance = real 0.01
End

Solver 2
   Exec Solver = "Before Timestep"
   Equation = "Normal vector"
   Variable = "Normal Vector"   
   ! in 3dimensional simulations we have 3 entries
   Variable DOFs = 2
   Optimize Bandwidth = Logical False 
   Procedure = "ElmerIceSolvers" "ComputeNormalSolver"
   ! if set to True, all boundary normals would be computed by default
   ComputeAll = Logical False
End

Solver 3
   Equation = "Flowdepth"
   Procedure = File "ElmerIceSolvers" "FlowDepthSolver"
   Variable = String "Depth"
   Variable DOFs = 1
   Linear System Solver = "Direct"
   ! this sets the direction
   ! -1 is negative z-direction (upside down)
   ! +1 is positive (downside up)
   Gradient = Real -1.0E00
End

Solver 4
  Equation = "Navier-Stokes"
  Flow Solver Name = String "Flow Solution"
  Stabilization Method = String "Bubbles"
  Flow model = String "Stokes"
  Linear System Solver = Direct
  Linear System Direct Method = mumps
  Linear System Preconditioning = ILU0
  Nonlinear System Max Iterations = 100
  Nonlinear System Convergence Tolerance  = 1.0e-6
  Nonlinear System Newton After Iterations = 1000
  Nonlinear System Newton After Tolerance = 1.0e-6
  Nonlinear System Reset Newton = Logical True
  Steady State Convergence Tolerance = Real 1.0e-9
  Exported Variable 1 = String "Mesh Velocity"
  Exported Variable 1 DOFS = 2
  Exported Variable 2 = String "Theta_dagger"
  Exported Variable 2 DOFS = 1
End

Solver 5
  Equation = String "StressSolver"
  Procedure = File "ElmerIceSolvers" "ComputeDevStress"
  Variable = -nooutput "Sij"
  Variable DOFs = 1
  Flow Solver Name = String "Flow Solution"
  Stress Variable Name = String "Stress"
  Exported Variable 1 = "Stress" ! [Sxx, Syy, Szz, Sxy]
  Exported Variable 1 DOFs = 4
  Linear System Solver = Direct
  Linear System Direct Method = mumps
  Linear System Preconditioning = "ILU0"
  Linear System Residual Output = 1
End

Solver 6
  Exec Intervals(3) = 1 1000 1
  Equation = Free
  Variable = "Zs Top"
  Procedure = "FreeSurfaceSolver" "FreeSurfaceSolver"
  Linear System Solver = Direct
  Linear System Convergence Tolerance = 1.0E-09
  Nonlinear System Max Iterations = 100
  Nonlinear System Min Iterations = 2
  Nonlinear System Convergence Tolerance = 1.0e-08
  Steady State Convergence Tolerance = 1.0e-6
  !Exported Variable 1 = Freesurface Residual
  !Exported Variable 1 DOFs = 1
  Stabilization Method = Stabilized
  Apply Dirichlet = Logical True
  Exported Variable 1 =  Zs Top Residual
  Exported Variable 1 DOFS = 1
  Exported Variable 2 = Ref Zs Top
  Exported Variable 2 DOFS = 1
End

Solver 7
  Equation = "MapCoordinate"
  Procedure = "StructuredMeshMapper" "StructuredMeshMapper"
  Calculate Mesh Velocity = Logical True
  Active Coordinate = Integer 2
  Mesh Velocity Variable = String "Mesh Velocity 2"
  Mesh Velocity First Zero = Logical True
  Dot Product Tolerance = real 0.001
End

Solver 8
  Equation = "Compute_theta"
  Variable = Theta
  Variable DOFs = 1
  procedure =  "bin/SlidingLaw" "ComputeTheta"
  tc = real $tc
  dc = real $dc
  Linear System Solver = Direct
  Linear System Direct Method = mumps
End

Solver 9
  Procedure = "SaveData" "SaveScalars"
  Exec solver = after timestep
  filename = "time.dat"
  Variable 1 = Time
End

!===================================================================================================
!== Equations ======================================================================================
!===================================================================================================

Equation 1
  Active Solvers(8) = 1 2 3 4 5 7 8 9
  Flow Solution Name = String "Flow Solution"
  Convection = Computed
End

Equation 2
  Active Solvers (1) =  6
  Flow Solution Name = String "Flow Solution"
  Convection = Computed
End

!===================================================================================================
!== Boundary conditions ============================================================================
!===================================================================================================

Boundary Condition 1 !Bedrock 
  Target Boundaries = 1
  Name = "bed"
  ComputeNormal = Logical True
  Normal-Tangential Velocity = Logical True
  External Pressure = Real 0.0
  Flow Force BC = Logical True
  Velocity 1 = Real 0.0
  Slip Coefficient 2 =  Variable Coordinate 1
  Real Procedure "bin/SlidingLaw" "SlidingLaw"
  Friction Law Sliding Coefficient = Real 100.0
  Friction Law Post-Peak Exponent  = Real $q
  Friction Law Maximum Value = Coordinate 1
    	Real MATC "exp(-tx(0)/2000)*0.25+0.08"
  Friction Law PowerLaw Exponent = Real $n
  Friction Law Linear Velocity = Real 0.01
  Friction Law Shear Modulus = real $G
  Friction Law Shear Wave Speed = real $vs    
  Bottom Surface = Variable Coordinate 1
      	Real MATC "bottomGeometry(tx)"
End

Boundary Condition 2 !Front of the glacier 
  Target Boundaries = 2
  Velocity 1 = 0
End

Boundary Condition 3 !Upper Surface
  Target Boundaries = 3
  Body Id = 2
  Depth = real 0.0
  Top Surface = Equals Zs Top
End

Boundary Condition 4 !Upper limit of the glacier 
  Target Boundaries = 4
  Velocity 1 = 0	
End

!===================================================================================================
!===================================================================================================
!===================================================================================================
