# Supplementary material for: Rate-and-state friction explains glacier surge propagation
Source: Nat Commun. 2019 Jun 27;10:2823. doi: 10.1038/s41467-019-10506-4 (PMC6597537; doi:10.1038/s41467-019-10506-4)
Supplement: Supplementary file 2 — Source Data [file 41467_2019_10506_MOESM2_ESM.zip › 192101_2_author_meta_data_3729062_pq1qpl.txt]

TITLE

Rate-and-state friction explains glacier surge propagation

AUTHOR/ORCID/PRIMARY AFFILIATION

Kjetil Th&#x00F8;gersen, 0000-0003-3022-5895
University of Oslo, Department of Geosciences, Oslo, Norway

Adrien Gilbert, 0000-0001-9009-5143
University of Oslo, Department of Geosciences, Oslo, Norway

Thomas Vikhamar Schuler, 0000-0003-0972-3929
University of Oslo, Department of Geosciences, Oslo, Norway

Anders Malthe-Sorenssen, null
University of Oslo, Department of Physics, Oslo, Norway

FUNDING DETAILS


AUTHOR CONTRIBUTIONS
