# Supplementary material for: Rate-and-state friction explains glacier surge propagation
Source: Nat Commun. 2019 Jun 27;10:2823. doi: 10.1038/s41467-019-10506-4 (PMC6597537; doi:10.1038/s41467-019-10506-4)
Supplement: Supplementary file 2 — Source Data [file 41467_2019_10506_MOESM2_ESM.zip › 192101_2_data_set_3729403_pqffzf.f90]

!>==============================================================================
!>
!>  Elmer/Ice, a glaciological add-on to Elmer
!>  http://elmerice.elmerfem.org
!>
!>  This program is free software; you can redistribute it and/or
!>  modify it under the terms of the GNU General Public License
!>  as published by the Free Software Foundation; either version 2
!>  of the License, or (at your option) any later version.
!> 
!>  This program is distributed in the hope that it will be useful,
!>  but WITHOUT ANY WARRANTY; without even the implied warranty of
!>  MERCHANTABILITY or FITNESS FOR A PARTICULAR PURPOSE.  See the
!>  GNU General Public License for more details.
!>
!>  You should have received a copy of the GNU General Public License
!>  along with this program (in file fem/GPL-2); if not, write to the 
!>  Free Software Foundation, Inc., 51 Franklin Street, Fifth Floor, 
!>  Boston, MA 02110-1301, USA.
!>
!>==============================================================================

!>==============================================================================
!>  Glacier Rate and State
!>  Authors: Kjetil Thøgersen, Adrien Gilbert 
!>  (The function is modified from 'USF_Sliding.f90' by Olivier Gagliardini, Gael Durand, Thomas Zwinger)
!>
!>  Inputs in the sif file.
!>              Friction Law Sliding Coefficient      -> As 
!>              Friction Law Post-Peak Exponent       -> q >= 1
!>              Friction Law Maximum Value            -> C ~ max bed slope   
!>              Friction Law Linear Velocity          -> ut0
!>              Friction Law PowerLaw Exponent        -> m = (n Glen's law)
!>              Friction Law Shear Modulus            -> G = shear modulus (for radiation damping approximation)
!>              Friction Law Shear Wave Speed         -> vs = shear wave speed (for radiation damping approximation)   
!> 
!>              Water Pressure (BC)    (Compressive - positive)
!>
!>  In addition, the user has to specify a solver in the sif file with inputs
!>              tc -> characteristic time-scale for closing of cavities
!>              dc -> characteristic length-scale for development of cavities
!>              Solver $number$
!>                  Equation = "Compute_theta"
!>                  Variable = Theta
!>                  Variable DOFs = 1
!>                  procedure =  "pathToSlidingLaw/SlidingLaw" "ComputeTheta"
!>                  tc = real $value$
!>                  dc = real $value$
!>              End
!>  The drag is is calculated as
!>              Bdrag = Theta * As^(-1/n)) * ut^(1/n-1.0) + ut*G/(2*vs)
!>  The time evolution of theta is
!>              dTheta/dt = ut/dc*(Theta_dagger - Theta) + (1 - Theta)/tc
!>  where
!>              Theta_dagger = (1/(1+a*Xi^q))^(1/n)
!>
!>  The steady state of this formulation for tc->Inf (pressure melting point) is equal to the Gagliardini formulation:
!>              Gagliardini, Cohen, Raback and Zwinger, 2007. Finite-Element Modelling of
!>              Subglacial Cavities and Related Friction Law. J. of Geophys. Res.,  Earth
!>              Surface, 112, F02027
!>              tau_b = C.N.[ X . ub^-n / (1 + a.X^q) ]^1/n . ub
!>              with a = (q-1)^(q-1) / q^q and X = ub / (C^n N^n As)
!>
!>==============================================================================

FUNCTION SlidingLaw (Model, nodenumber, y) RESULT(Bdrag)

  USE types
  USE CoordinateSystems
  USE SolverUtils
  USE ElementDescription
  USE DefUtils
  IMPLICIT NONE
  TYPE(Model_t) :: Model
  REAL (KIND=dp) :: y , x              
  INTEGER :: nodenumber
  
  TYPE(ValueList_t), POINTER :: BC, Material
  TYPE(Variable_t), POINTER :: TimeVar, NVariable, StressVariable, NormalVar, FlowVariable,Theta_dagger,Theta
  TYPE(Element_t), POINTER ::  BoundaryElement, ParentElement
  REAL(KIND=dp), POINTER :: StressValues(:), NormalValues(:), FlowValues(:)
  REAL(KIND=dp), POINTER :: NValues(:)
  INTEGER, POINTER :: StressPerm(:), NormalPerm(:), FlowPerm(:), NPerm(:)
  INTEGER :: DIM, i, j, Ind(3,3), n, other_body_id
  REAL (KIND=dp) :: C, m, Bdrag, As, Ne, q, Xi, a, Pw, G, vs 
  REAL (KIND=dp) :: Snt, Snn, ut, un, ut0, t, t0
  LOGICAL :: GotIt, FirstTime = .TRUE., Cauchy, UnFoundFatal
  REAL (KIND=dp), ALLOCATABLE :: Sig(:,:), normal(:), velo(:), Sn(:), AuxReal(:) 
  
  SAVE :: Sig, normal, velo, DIM, Ind, Sn 
  SAVE :: t0, FirstTime
  
  TimeVar => VariableGet( Model % Variables,'Time')
  t = TimeVar % Values(1)
  
  IF (FirstTime) THEN
     FirstTime = .FALSE.  
     t0 = t
     DIM = CoordinateSystemDimension()
     IF ((DIM == 2).OR.(DIM == 3))  THEN
        ALLOCATE(Sig(DIM,DIM),normal(DIM), velo(DIM), Sn(DIM))
     ELSE
        CALL FATAL('Friction_Coulomb_RSF', 'Bad dimension of the problem')
     END IF
     Do i=1, 3
        Ind(i,i) = i
     END DO
     Ind(1,2) = 4
     Ind(2,1) = 4
     Ind(2,3) = 5
     Ind(3,2) = 5
     Ind(3,1) = 6
     Ind(1,3) = 6
  END IF
  
  !Read the coefficients As, C, q, m=1/n, G and vs in the BC Section  
  BoundaryElement => Model % CurrentElement
  BC => GetBC(BoundaryElement)  
  n = GetElementNOFNodes()
  IF (.NOT.ASSOCIATED(BC))THEN
     CALL Fatal('Friction_Coulomb_RSF', 'No BC Found')
  END IF
  
  !  Friction Law Sliding Coefficient      -> As 
  ALLOCATE (auxreal(n))
  auxReal(1:n) = GetReal( BC, 'Friction Law Sliding Coefficient', GotIt )
  IF (.NOT.GotIt) THEN
     CALL FATAL('Friction_Coulomb_RSF', 'Need a Friction Law Sliding Coefficient for the Coulomb Friction Law')
  END IF
  DO i=1, n
     IF (NodeNumber== BoundaryElement % NodeIndices( i )) EXIT 
  END DO
  As = auxReal(i)
  
  !  Friction Law Post-Peak Exponent         -> q >= 1
  auxReal(1:n) = GetReal( BC, 'Friction Law Post-Peak Exponent', GotIt )
  IF (.NOT.GotIt) THEN
     CALL FATAL('Friction_Coulomb_RSF', 'Need a Friction Law Post-Peak Exponent &
          &   (>= 1) for the Coulomb Friction Law')
  END IF
  DO i=1, n
     IF (NodeNumber== BoundaryElement % NodeIndices( i )) EXIT 
  END DO
  q = auxReal(i)
  
  a = (q-1.0)**(q-1.0) / q**q
  
  !  Friction Law Maximum Value            -> C ~ max bed slope   
  auxReal(1:n) = GetReal( BC, 'Friction Law Maximum Value', GotIt )
  IF (.NOT.GotIt) THEN
     CALL FATAL('Friction_Coulomb_RSF', 'Need a Friction Law Maximum Value  &
          &   (~ Max Bed Slope) for the Coulomb Friction Law')
  END IF
  DO i=1, n
     IF (NodeNumber== BoundaryElement % NodeIndices( i )) EXIT 
  END DO
  C = auxReal(i)

  !  Friction Law Linear Velocity          -> ut0
  ut0 = GetConstReal( BC, 'Friction Law Linear Velocity', GotIt )
  IF (.NOT.GotIt) THEN
     CALL FATAL('Friction_Coulomb_RSF', 'Need a Friction Law Linear Velocity for the Coulomb Friction Law ')
  END IF
  
  ! friction Law PowerLaw Exponent m
  m = GetConstReal( BC, 'Friction Law PowerLaw Exponent', GotIt )
  IF (.NOT.GotIt) THEN
     CALL FATAL('Friction_Coulomb_RSF', 'Need a Friction Law PowerLaw Exponent &
          &      (= n Glen law) for the Coulomb Friction Law')
  END IF

  ! friction Law Shear Modulus G
  G = GetConstReal( BC, 'Friction Law Shear Modulus', GotIt )
  IF (.NOT.GotIt) THEN
     CALL FATAL('Friction_Coulomb_RSF', 'Friction Law shear modulus G (for the radiation damping approximation)')
  END IF

  ! friction Law Shear Wave Speed vs
  vs = GetConstReal( BC, 'Friction Law Shear Wave Speed', GotIt )
  IF (.NOT.GotIt) THEN
     CALL FATAL('Friction_Coulomb_RSF', 'Friction Law shear wave speed vs (for the radiation damping approximation)')
  END IF

  ! Effective Pressure is either given as a variable 
  ! or computed as N = -Snn - pw 
  ! Get the effective pressure         
  ! If NVariable does not exist, N will be computed as N = -Snn - pw         
  NVariable => VariableGet( Model % Variables, 'Effective Pressure' )
  IF ( ASSOCIATED( NVariable ) ) THEN
     NPerm    => NVariable % Perm
     NValues  => NVariable % Values

  ELSE 
  ! Get the water Pressure from the Stokes keyword 'External Pressure'
  ! Use the convention for the water pressure Pw > 0 => Compression
     auxReal(1:n) = GetReal( BC, 'External Pressure', GotIt )
     IF (.NOT.GotIt) THEN
        CALL FATAL('Friction_Coulomb_RSF', 'Need External Pressure &
          &      Or Variable Effective Pressure')
     END IF
     DO i=1, n
        IF (NodeNumber== BoundaryElement % NodeIndices( i )) EXIT 
     END DO
     ! Because the convention is External Pressure < 0 => Compression,
     ! need to change the sign
     Pw = -auxReal(i)

     ! Get the variables to compute tau_b
     StressVariable => VariableGet( Model % Variables, 'Stress',UnFoundFatal=UnFoundFatal)
     !StressVariable => VariableGet( Model % Variables, 'Pressure',UnFoundFatal=UnFoundFatal)
     !StressVariable => VariableGet( Model % Variables, 'ViscoElasticDeviatoricStressTensor',UnFoundFatal=UnFoundFatal)
     !IF ( .NOT. UnFoundFatal) THEN !TODO: What if viscoelastic? What if stress solver is not called for stokes runs?
     !   CALL Fatal('SlidingLaw','need stress for calculating effective normal pressure')
     !ENDIF
     StressPerm    => StressVariable % Perm
     StressValues  => StressVariable % Values
     !
     ! Cauchy or deviatoric stresses ?
     !
     other_body_id = BoundaryElement % BoundaryInfo % outbody
     IF (other_body_id < 1) THEN ! only one body in calculation
        ParentElement => BoundaryElement % BoundaryInfo % Right
        IF ( .NOT. ASSOCIATED(ParentElement) ) ParentElement => BoundaryElement % BoundaryInfo % Left
     ELSE ! we are dealing with a body-body boundary and asume that the normal is pointing outwards
        ParentElement => BoundaryElement % BoundaryInfo % Right
        IF (ParentElement % BodyId == other_body_id) ParentElement => BoundaryElement % BoundaryInfo % Left
     END IF
  
     Material => GetMaterial(ParentElement)
     Cauchy = ListGetLogical( Material , 'Cauchy', Gotit )

  END IF
  DEALLOCATE(auxReal)
  
  ! Get the flow variables to compute ut
  FlowVariable => VariableGet( Model % Variables, 'Flow Solution',UnFoundFatal=UnFoundFatal)
  FlowPerm    => FlowVariable % Perm
  FlowValues  => FlowVariable % Values
  
  ! Get the normal variable to compute the normal
  NormalVar =>  VariableGet(Model % Variables,'Normal Vector',UnFoundFatal=UnFoundFatal)
  NormalPerm => NormalVar % Perm
  NormalValues => NormalVar % Values
  
  DO i=1, DIM
     normal(i) = -NormalValues(DIM*(NormalPerm(Nodenumber)-1) + i)      
     velo(i) = FlowValues( (DIM+1)*(FlowPerm(Nodenumber)-1) + i )
  END DO
  
  un = SUM(velo(1:DIM)*normal(1:DIM)) 
  ut = SQRT( SUM( (velo(1:DIM)-un*normal(1:DIM))**2.0 ) )
  
  ! Compute Effective Pressure Ne
  ! Effective pressure N >=0   

  IF ( ASSOCIATED( NVariable ) ) THEN
     Ne = NValues(NPerm(Nodenumber))
  ELSE
     DO i=1, DIM
        DO j= 1, DIM
           Sig(i,j) =  &
              StressValues( 2*DIM *(StressPerm(Nodenumber)-1) + Ind(i,j) )
        END DO
        IF (.NOT.Cauchy) THEN 
           Sig(i,i) = Sig(i,i) - FlowValues((DIM+1)*FlowPerm(Nodenumber))
        END IF
     END DO
     ! Stress vector Sn       
     DO i=1, DIM
        Sn(i) = SUM(Sig(i,1:DIM)*normal(1:DIM)) 
     END DO
     ! Convention is such that Snn should be negative (compressive)
     Snn = SUM( Sn(1:DIM) * normal(1:DIM) ) 
     Ne = -Snn -Pw
  ENDIF

  Bdrag = 0.0_dp
  IF ( Ne>0 ) THEN
     ut = MAX(ut,ut0)
     Xi = ut / (As * (C*Ne)**m ) 
     Xi = MIN(Xi,1.0e20_dp)
  ELSE
     Xi = 1.0e20_dp 
     write(*,*)'!!! Ne <=0, nodenumber',nodenumber, Ne
     Ne = 0.0       
  END IF
 
  ! Stress may be not known at first time / or first steady iteration  
  IF ((t==t0).AND.(.Not.ASSOCIATED( NVariable )).AND.(Snn.GE.0.0_dp)) Bdrag = 1.0e20

  Theta_dagger => VariableGet( Model % Variables, 'Theta_dagger' )
  Theta_dagger % values (Theta_dagger % perm (nodenumber)) = (1.0/(1.0+a*Xi**q))**(1.0/m)
  Theta => VariableGet( Model % Variables, 'Theta' )
  Bdrag = (Theta % values (Theta % perm (nodenumber)) * As**(-1.0/m)) * ut**(1.0/m-1.0)
  Bdrag = Bdrag + G/(2*vs) !Add radiation damping term
  Bdrag = MIN(Bdrag,1.0e20_dp)
    
END FUNCTION SlidingLaw


SUBROUTINE ComputeTheta( Model,Solver,dt,TransientSimulation )
  
  USE DefUtils
  USE SolverUtils
  USE ElementUtils

  IMPLICIT NONE
  TYPE(Model_t) :: Model
  TYPE(Mesh_t), POINTER :: Mesh
  TYPE(Variable_t), POINTER :: Theta_dagger, Theta, NormalVar, FlowVariable, Time, dTheta_dt
  TYPE(Solver_t), POINTER :: Solver
  TYPE(ValueList_t), POINTER :: SolverParams,BC
  TYPE(Element_t),POINTER :: Element
  INTEGER, POINTER :: NodeIndices(:), NormalPerm(:), FlowPerm(:)
  REAL(KIND=dp), POINTER :: NormalValues(:), FlowValues(:)
  REAL(KIND=dp) :: Norm

  INTEGER :: n,i,j,nb,DIM,t,MaxND
  REAL(KIND=dp) :: dt,t_simu,tc,dc,un,ut
  REAL (KIND=dp), ALLOCATABLE :: normal(:), velo(:)
  LOGICAL :: TransientSimulation, Found, AllocationsDone = .FALSE.
  REAL(KIND=dp), ALLOCATABLE :: MassMatrix(:,:), StiffMatrix(:,:), Vector(:)

  SolverParams => GetSolverParams()
  DIM = CoordinateSystemDimension()
  
  ! Extract maximum number of degrees of freedom for the surface elements
  MaxND = 0
  DO t = 1,GetNOFActive()
    Element => GetActiveElement(t)
    NodeIndices => Element % NodeIndices
    IF(GetElementDOFs(NodeIndices)>n) THEN
      MaxND = GetElementDOFs(NodeIndices)
    ENDIF
  ENDDO
  ALLOCATE(normal(DIM), velo(DIM), MassMatrix(MaxND,MaxND), StiffMatrix(MaxND,MaxND), Vector(MaxND))

  tc = ListGetConstReal( SolverParams, 'tc', Found)
  dc = ListGetConstReal( SolverParams, 'dc', Found)

  ! Get the flow variables to compute ut
  FlowVariable => VariableGet( Model % Variables, 'Flow Solution')
  FlowPerm    => FlowVariable % Perm
  FlowValues  => FlowVariable % Values
  
  ! Get the normal variable to compute the normal
  NormalVar =>  VariableGet(Model % Variables,'Normal Vector')
  NormalPerm => NormalVar % Perm
  NormalValues => NormalVar % Values
  
  Theta => VariableGet( Model % Variables, 'Theta')
  Theta_dagger => VariableGet( Model % Variables, 'Theta_dagger')
  
  IF( .NOT. TransientSimulation) CALL Fatal('SlidingLaw','Does not make sense when the simulation is not transient')

  CALL DefaultInitialize()
  
  !Bulk nodes:
  DO t = 1,GetNOFActive()
    Element => GetActiveElement(t)
    NodeIndices => Element % NodeIndices
    n = GetElementDOFs(NodeIndices)
    !Loop over element NodeIndices
    MassMatrix = 0.0_dp
    StiffMatrix = 0.0_dp
    Vector = 0.0_dp
    DO i = 1,n
      DO j=1, DIM
        normal(j) = -NormalValues(DIM*(NormalPerm(NodeIndices(i))-1) + j)      
        velo(j) = FlowValues((DIM+1)*(FlowPerm(NodeIndices(i))-1) + j)
      END DO
      un = SUM(velo(1:DIM)*normal(1:DIM)) 
      ut = SQRT( SUM( (velo(1:DIM)-un*normal(1:DIM))**2.0 ) )

      !Update local matrix equation
      MassMatrix(i,i)=1.0_dp !Prefactor of derivative
      Vector(i) = 0.0_dp
    ENDDO
    !Update global matrix Equation
    CALL Default1stOrderTime( MassMatrix(1:n,1:n), StiffMatrix(1:n,1:n), Vector(1:n), Element) ! This will replace StiffMatrix and Vector with the combined info
    CALL DefaultUpdateEquations( StiffMatrix(1:n,1:n), Vector(1:n), Element )
  ENDDO

  !Update boundary values
  DO t = 1,GetNOFBoundaryElements() 
    Element => GetBoundaryElement(t)
    NodeIndices => Element % NodeIndices
    n = GetElementDOFs(NodeIndices)

    MassMatrix = 0.0_dp
    StiffMatrix = 0.0_dp
    Vector = 0.0_dp
    DO i = 1,n
      !Calculate normal vector and tangential Velocity
      DO j=1, DIM
        normal(j) = -NormalValues(DIM*(NormalPerm(NodeIndices(i))-1) + j)      
        velo(j) = FlowValues((DIM+1)*(FlowPerm(NodeIndices(i))-1) + j)
      END DO
      un = SUM(velo(1:DIM)*normal(1:DIM)) 
      ut = SQRT( SUM( (velo(1:DIM)-un*normal(1:DIM))**2.0 ) )

      !Update local matrix equation
      MassMatrix(i,i) = 1.0_dp
      Vector(i) = & !Derivative of theta
      (ut/dc*(Theta_dagger % values (Theta_dagger % perm(NodeIndices(i))) - Theta % values (Theta % perm(NodeIndices(i)))) + &
      (1 - Theta % values (Theta % perm(NodeIndices(i))))/tc )

    ENDDO
    !Update global matrix Equation
    CALL Default1stOrderTime( MassMatrix(1:n,1:n), StiffMatrix(1:n,1:n), Vector(1:n), Element) ! This will replace StiffMatrix and Vector with the combined info
    CALL DefaultUpdateEquations( StiffMatrix(1:n,1:n), Vector(1:n), Element )
  ENDDO
  
  !Finish assembly and solve
  CALL DefaultFinishAssembly()
  CALL DefaultDirichletBCs()
  Norm = DefaultSolve()
 
END SUBROUTINE ComputeTheta
